# Supplementary material for: The Cytotoxic Effects of Human Mesenchymal Stem Cells Induced by Uranium
Source: Biology (Basel). 2024 Jul 16;13(7):525. doi: 10.3390/biology13070525 (PMC11274140; doi:10.3390/biology13070525)
Supplement: Supplementary file 1 [file biology-13-00525-s001.zip]

Archive with 1 entries (1 files):
- biology-3069582-supplementary.pdf
